# Supplementary material for: The Incidence of Scabies in Far North Queensland, Tropical Australia: Implications for Local Clinical Practice and Public Health Strategies
Source: Trop Med Infect Dis. 2025 Apr 18;10(4):111. doi: 10.3390/tropicalmed10040111 (PMC12031231; doi:10.3390/tropicalmed10040111)
Supplement: Supplementary file 1 [file tropicalmed-10-00111-s001.zip]

Archive with 1 entries (1 files):
- Revised supplementary table and figures.pdf
